# Supplementary material for: Screening for neuropsychological impairment in COPD patients undergoing rehabilitation
Source: PLoS One. 2018 Aug 1;13(8):e0199736. doi: 10.1371/journal.pone.0199736 (PMC6070177; doi:10.1371/journal.pone.0199736)
Supplement: S1 Dataset — (XLSX) [file pone.0199736.s001.xlsx]

## Sheet: S1 dataset
IDpsico	Gender	Age	Marital Status	Education (years)	Occupation	Primary caregiver	Disease dur	Weight	Height	BMI	Smoker	COPD_gr	O2yes no	sixMWT	FEV1L	COPD_grGOLD	FEV1%	FVCL	FVC%	FEV1/FVC	bas_SaO2	bas_PaO2	bas_PaCO2	in_O2_SaO2	in_O2_PaO2	inO2_PaCO2	Depression	HADS_A_gr	HADS_A_corr	mmse_gr	moca_ceqconti	moca_04conti	moca_ceqsant	moca_04_sant	mmse_cor	mmse_0_3	moca_gr	moca_cor	moca_cutoff	ENB_digit_gr	ENB_digit_esito	ENB_Epismem IR_gr	ENB_Epismem IR_esito	ENB_EpismemDR_gr	ENB_EpismemDR_esito	ENB_Interfmem10”_gr	ENB_Interfmem10”_esito	ENB_Interfmem30''_gr	ENB_Interfmem30''_esito
1	M	79	3	3	7	2	432	77.7	166	28.1971	3	3	1		0.58	4	25.5	1.8	59	32.5	95	78	48				1	7	1	27	22.534	3	24.33	4	26.07	0	19	20	1	5	1	13	1	16	1	4	1	4	1
2	M	67	2	2	7	7	240	98	160	38.2812	1	3	1	250	1.5	2	63.5	261	86	57.5	95	74.4	48.1				2	11	3	22	16.909	0	19.78	2	20.09	2	16	17	1	4	1	7	1	15	1	1	3	0	3
3	M	74	3	3	7	2	2	49	172	16.563	3	3	1	200	1.08	3	37.9	3.51	93	30.7	87.5	48.9	35	96	72	31	2	9	2	24	19.659	2	21.4	2	23.3	1	17	18	1	6	1	12	1	13	1	3	1	3	1
4	F	56	2	1	4	7	240	72	160	28.125	2	3	1	360	1.19	2	55	1.88	73	63.4	95	68	40.4				1	11	3	23	20.337	2	24.65	4	22.07	1	23	24	1	5	1	16	1	19	1	3	3	7	1
5	M	71	2	3	7	2	108	80	180	24.6914	3	3	1	348	0.57	4	20	1.81	47.9	31.5	88	53	46.7	95	75	49.4	2	2	1	23	19.962	2	22.72	3	21.04	1	20	21	1	6	1	8	1	7	1	6	1	7	1
6	F	83	3	4	4	2	180	64	160	25	3	3	1	185	0.95	2	59	1.65	83	57.6	90.8	60	40.8				1	6	1	24	20.587	2	21.66	3	23.01	1	18	18	1	6	1	16	1	20	1	6	1	5	1
7	F	76	3	7	7	2	60	73	160	28.5156	3	3	1	80	0.62	3	38	1.63	81.5	38				92.5	65.5	52.6	3	10	2	28	22.668	3	23.58	4	26.3	0	23	23	1	5	1	22	1	17	1	6	1	4	1
8	M	76	2	3	7	7	396	85	163	31.9922	3	3	2	280	0.94	3	42.5	2.29	78	41.3	93.4	62	41.4				4	9	2	28	17.837	1	19.72	2	27	0	17	18	1	4	1	1	3	5	3
9	M	81	1	4	7	7	72	68	160	26.5625	3	3	1	270	0.87	3	42.6	2.57	92.8	34				95	88.3	37.1	4	6	1	26	18.534	1	20.33	2	27.5	0	15	16	1	5	1	4	2	11	1	0	3	0	3
10	M	65	4	6	7	7	36	57	176	18.4013	3	3	1	265	0.63	4	20	2.15	52	29				95	69.5	44.7	4	9	2	29	21.918	3	23.98	4	26.2	0	24	24	1	6	1	14	1	23	1	8	1	2	3
11	M	59	3	1	7	2		117	178	36.9272	3	3	1	160	1.5	3	44	2.32	54	64.6	93	66.6	36.9				4	11	3	29	20.212	2	23.65	4	28.97	0	22	23	1	5	1	13	1	16	1	8	1	5	1
12	M	62	1	2	7	7	24	70	179	21.847	3	3	1	160	1.62	3	47	3.67	84	44				91	59.3	55	4	9	2	28	21.212	2	25.11	4	28.53	0	23	24	1	6	1	15	1	22	1	5	1	5	1
13	F	70	3	2	7	2	96	52	166	18.8707	3	3	1	280	0.87	3	45	1.84	79	47				93	66.8	45.8	3	9	2	26	17.962	1	20.72	2	24.4	0	18	19	1	4	1	12	1	12	1	3	2	7	1
14	F	71	1	3	7	7	240	84	185	24.5435	3	3	1		0.72	3	40	1.25	43	53				87	57.8	51.3	4	16	4	26	19.962	2	22.72	3	24.4	0	20	21	1	5	1	16	1	14	1	6	1	6	1
15	M	71	2	7	7	7	4	45	180	13.8889	3	3	1	285	0.95	3	31	2.29	57	41.5	91	55.6	28.6	93	61	28.5	2	10	2	29	13.794	0	15.58	0	26.7	0	15	15	1	6	1	17	1	22	1	4	1	4	1
16	M	54	2	5	7	1	120	43	168	15.2353	3	3	1	190	0.64	4	21	1.72	45	37.5	94	69.1	36				1	5	1	30	19.168	1	22.52	3	30	0	23	23	1	6	1	16	1	25	1	9	1	6	1
17	M	67	2	6	7	7	120	105	175	34.2857	3	1	2		2.21	2	72	3.63	92	61	93	63	44				2	15	4	27	24.794	4	25.98	4	25	0	26	26	2	6	1	18	1	18	1	5	1	5	1
18	M	69	3	2	7	7	18	112	173	37.4219	3	2	2	300	1.43	3	48	2.39	63	59.5	92	73	36				1	2	1	30	25.962	4	28.11	4	30	0	26	27	2	5	1	19	1	22	1	8	1	5	1
19	M	80	1	3	7	4	36	90	165	33.0579	1	1	2	120	1.21	2	58	2.29	81	52.7	96	72.8	38				1	0	1	29	24.534	4	26.33	4	29.04	0	21	22	1	4	1	7	1	19	1	2	2	1	3
20	M	67	1	2	7	6	192	65	160	25.3906	1	3	1	320	0.58	4	23	1.77	56	33				95	73	49	1	0	1	28	21.909	3	24.78	4	26.9	0	21	22	1	6	1	7	1	11	1	8	1	4	1
21	M	83	3	4	7	2	36	78	169	27.31	3	1	1		1.57	2	66	2.32	73	64	88	55	31.5	95	67.5	28.6	1	1	1	27	24.587	4	25.66	4	26.1	0	22	23	1	5	1	9	1	15	1	6	1	4	1
22	M	66	2	2	7	7	144	116	172	39.2104	1	3	1	200	0.77	4	26	1.96	52	39				92	63.3	49.5	3	8	2	29	23.909	4	26.78	4	27.9	0	23	24	1	6	1	12	1	20	1	6	1	4	1
23	M	74	2	3	7	2	18	96	172	32.45	3	1	2		1.78	2	65	2.98	84	59.6	97	85.7	36				1	6	1	28	18.837	1	20.72	2	26.4	0	18	19	1	6	1	2	3	8	1	4	1	5	1
24	M	80	1	7	7	7	240	101	169	35.3629	3	1	1	200	1.95	2	79	3.39	104	57.5	95	71	37.2				1	4	1	27	19.543	2	20.52	2	26.1	0	19	19	1	4	3	9	1	14	1	7	1	8	1
25	F	74	2	3	7	1	23	93	168	32.9507	2	1	2	320	1.56	2	73	2.43	94	64	94	63.5	43.1				3	7	1	29	25.659	4	27.4	4	28.3	0	23	24	1	5	1	14	1	17	1	6	1	1	3
26	M	74	2	3	7	1	48	80	171	27.3588	3	2	1	400	1.38	2	55	3.81	115	36	95	71	35.9				1	2	1	28	24.837	4	26.72	4	26.4	0	24	25	1	5	1	13	1	14	1	5	1	4	1
27	M	54	2	1	7	7	48	55	170	19.0311	3	3	1	400	0.84	4	27	2.77	71	30.5	95	66.8	30.7				4	11	3	28	23.337	3	27.65	4	27.97	0	26	27	2	6	1	15	1	18	1	5	1	4	1
28	M	66	2	2	7	1	180	71	173	23.7228	3	2	1	100	1.75	2	58	3.65	93	48				88	51.7	29	2	2	1	29	22.087	3	25.11	4	27	0	23	24	1	6	1	16	1	15	1	9	1	8	1
29	F	82	3	4	7	7	96	49	150	21.7778	3	3	1	255	0.33	4	22	1.57	85	21				94	72	56.2	2	5	1	27	23.534	4	25.33	4	28.5	0	20	21	1	6	1	7	1	7	1	7	1	5	1
30	M	81	1	4	7	6	24	61	167	21.8724	3	3	1	320	1.13	3	48	3.64	114	31	94	68	38.4				1	6	1	26	18.534	1	20.33	2	26.4	0	15	16	1	4	1	7	1	10	1	7	1	3	1
31	M	85	2	4	7	2	216	55	153	23.4952	3	3	1	345	0.92	2	57	1.7	76	54.3	90	56.2	47.2	95	80	42.5	1	6	1	28	26.409	4	27.33	4	29.4	0	22	23	1	4	1	13	1	13	1	8	1	4	1
32	M	70	3	2	7	7	24	68	165	24.977	3	2	1	260	1.14	4	10	4.31	133	40.5	90	56.1	36.1	93.3	65.3	38	3	11	3	29	21.784	3	24.4	4	28.3	0	20	21	1	4	1	7	1	12	1	2	3	3	2
33	M	70	3	2	7	7	60	76	169	26.6097	3	1	2	415	1.96	2	78	4.24	127	46	95	66.9	35.2				1	9	2	29	23.784	4	26.4	4	28.3	0	22	23	1	4	1	18	1	16	1	7	1	7	1
34	F	53	5	5	2	7	240	68	158	27.2392	3	1	2	480	1.65	2	69	2.26	78	69.8	97	89	35.5				1	9	2	30	25.168	4	28.52	4	30	0	29	29	2	6	1	22	1	18	1	8	1	9	1
35	M	74	2	3	7	7	84	100	175	32.6531	3	2	1	335	1.31	3	48	2.99	79	50.4	94	68	41				1	6	1	27	24.837	4	26.72	4	25.4	0	24	25	1	3	3	16	1	16	1	6	1	4	1
36	M	59	2	5	7	1	72	69	170	23.8754	1	3	1	230	0.65	4	22	2.34	59	29.8				93.6	64.9	47.1	2	8	2	28	26.043	4	28.52	4	26.99	0	29	29	2	4	3	17	1	19	1	5	2	9	1
37	M	63	3	2	7	7	240	75	176	24.2123	3	2	2	470	1.52	3	49	2.91	70	60.9	95	70.6	36.4				1	4	1	28	20.087	2	23.11	3	28.53	0	21	22	1	5	1	8	1	13	1	9	1	3	2
38	M	76	2	3	7	7	156	68	175	22.2041	3	3	1	370	0.83	3	30	3.27	86	31	95.5	71	36				2	5	1	28	22.837	3	24.72	4	27	0	22	23	1	6	1	14	1	17	1	3	1	1	3
39	M	63	2	6	7	7	108	74	176	23.8895	1	3	1	320	0.73	4	22	2.17	51	32				90	59.2	57.2	2	4	1	30	22.918	3	24.98	4	30	0	25	25	1	6	1	17	1	17	1	9	1	9	1
40	M	79	1	3	7	4	48	46	164	17.1029	3	3	1		0.36	4	17	1.21	42	29.9				91.7	59.8	62.6	3	9	2	23	14.534	0	15.4	0	22.7	1	11	12	1	5	1	4	3	6	2	2	2	1	3
41	M	67	2	6	7	1	180	90	172	30.4218	3	2	1	325	1.28	3	46	2.62	70	51.6	93	65.9	42				3	8	2	29	21.918	3	23.98	4	26.2	0	24	24	1	5	1	16	1	15	1	6	1	8	1
42	M	76	5	3	1	7	60	87	176	28.0863	2	2	1	510							94	63	33				1	2	1	26	21.837	3	23.72	4	25	0	21	22	1	5	1	7	1	6	3	3	2	2	2
43	M	70	2	2	7	7	118	169	168	59.8781	3	3	1	340	1.16	3	43	2.96	81	39.4	89	58	45.5				1	4	1	30	22.784	3	25.4	4	30	0	21	22	1	6	1	8	1	8	3	4	1	9	1
44	F	71	3	3	7	7	72	57	163	21.4536	3	2	1	405	0.92	2	50	2.41	103	40.9	91.5	60.9	44.4				2	9	2	28	24.784	4	27.4	4	27.3	0	23	24	1	5	1	13	1	15	1	5	1	4	1
45	F	66	5	2	7	7	48	50	162	19.052	3	3	2	400	0.81	3	38	2.47	96	32.8	93	64.5	38				1	9	2	27	24.087	4	27.11	4	25	0	25	26	2	4	1	15	1	18	1	3	2	8	1
46	M	67	5	2	7	7	108	51	169	17.8565	1	3	1	230	0.53	4	19	1.76	50	29.9	94	69	37				3	8	2	26	21.087	2	24.11	4	24	0	22	23	1	5	1	11	1	12	1	9	1	9	1
47	F	73	3	3	7	2	156	85	165	31.2213	3	1	1	335	1.31	2	70	1.98	87	66	95	71.9	44.6				2	11	3	29	24.837	4	26.72	4	27.4	0	24	25	1	5	1	15	1	13	1	8	1	5	1
48	F	69	2	2	7	7	120	67	160	26.1719	3	3	2	300	0.76	3	37.6	1.73	71.3	44	96	70	42				3	11	3	30	24.784	4	27.4	4	30	0	28	28	2	6	1	17	1	16	1	9	1	7	1
49	M	62	2	6	7	7	24	89	176	28.7319	3	2	1	420	1.71	2	53.6	2.89	71.7	59.14	90.6	55.8	41.9				1	1	1	30	18.962	1	21.11	2	30	0	28	28	2	6	1	13	1	17	1	9	1	9	1
50	F	71	1	3	7	4	72	29	145	13.7931	3	3	1	250	0.44	3	32.8	1.16	68.9	38.16	91	52.5	37.4				4	13	3	28	24.962	4	27.72	4	27.3	0	23	24	1	6	1	11	1	15	1	4	1	5	1
51	M	68	2	2	7	1	120	63	164	23.4236	3	3	1	399	0.49	4	18.7	1.57	46.1	31.43							4	11	3	29	24.168	4	27.52	4	27	0	19	20	1	3	3	11	1	14	1	3	2	4	1
52	F	71	1	3	7	7	120	57	165	20.9366	3	3	1	332	0.89	3	49.8	1.75	80.3	51				97	78.8	36.6	1	2	1	28	25.784	4	28.4	4	26.4	0	25	26	2	6	1	12	1	22	1	1	3	6	1
53	M	55	5	5	7	7	96	65	176	20.984	3	3	1		0.73	4	20.9	1.81	41.5	39.31				95.1	68.3	46	1	10	2	30	24.337	4	28.65	4	30	0	28	28	2	4	3	10	1	18	1	8	1	6	1
54	M	68	2	2	7	7	72	80	172	27.0416	1	2	1	347	1.85	2	64.1	2.86	75.9	65.21	96.5	70.7	37.3				1	0	1	30	19.784	2	23.72	4	30	0	26	27	2	6	1	12	1	16	1	6	1	9	1
55	M	71	2	3	7	7	360	69	163	25.9701	3	3	1	360	0.8	3	32	2.01	62.4	39.64	92.5	60.3	45.5				1	4	1	27	18.837	1	21.78	3	26.3	0	24	25	1	5	1	17	1	19	1	7	1	9	1
56	M	77	2	3	7	7		60	162	22.8624	3	3	2	444	0.92	3	48.3	2.17	85.7	42.33	97.1	77.4	39.2				1	0	1	27	19.837	2	21.72	3	26.7	0	18	19	1	4	1	10	1	14	1	2	2	4	1
57	M	70	2	6	7	7	240	72	168	25.5102	3	1	2	480	2.15	2	79.7	3.91	113	54.96	96.9	81	30				1	8	2	30	27.837	4	29.72	4	30	0	28	28	2	6	1	21	1	26	1	8	1	5	1
58	F	67	2	2	7	7	96	51	154	21.5045	3	3	1	100	0.56	3	30.5	1.7	75.9	33.26				92.7	58.1	40.9	1	1	1	30	27.962	4	30.11	4	30	0	29	30	2	6	1	16	1	23	1	8	1	8	1
59	M	68	2	6	7	7	48	68	167	24.3824	3	2	2	556	1.48	2	53.6	3.4	95.2	43.6	93.9	61.6	38.3				1	2	1	29	25.043	4	31.11	4	26.2	0	26	26	2	6	1	10	1	20	1	3	2	9	1
60	M	69	2	2	7	1	36	69	168	24.4473	3	3	2	400	0.71	4	28.4	1.55	47.6	46.1	98	82.4	40.9				1	3	1	30	25.918	4	27.98	4	30	0	19	20	1	4	1	6	2	10	1	2	3	4	1
61	F	55	2	1	7	7	180	58	161	22.3757	3	3	1	300	0.68	4	27.6	1.94	66.8	35.08				96	66	38.3	1	7	1	28	25.962	4	28.11	4	27.7	0	27	28	2	6	1	15	1	19	1	9	1	9	1
62	F	74	3	3	7	2	16	43	150	19.1111	3	2	2	359	0.78	2	52.8	1.62	88.4	48.13				97.2	78.2	38.2	2	5	1	27	20.659	2	22.4	3	25.4	0	21	22	1	4	1	6	2	8	1	9	1	7	1
63	M	69	2	2	7	1	120	85	175	27.7551	3	3	1	385	0.73	4	23.2	1.78	43.1	41.28	97.5	86	59				2	9	2	26	26.204	4	25.98	4	24	0	18	19	1	4	1	8	1	12	1	9	1	6	1
64	M	73	2	3	7	1	72	90	165	33.0579	3	3	2	420	0.84	3	35.1	1.47	46.6	57.49	96	75	43				4	10	2	25	24.794	4	25.98	4	23.4	1	19	20	1	5	1	3	3	10	1	4	1	0	3
65	F	74	3	3	7	2	144	35	148	15.9788	3	3	1	337	0.45	3	32.4	0.92	52.9	49.9				96	76	50	4	13	3	30	18.962	1	21.11	2	30	0	27	28	2	5	1	11	1	14	1	5	1	7	1
[truncated: 25 more columns]
